# Supplementary material for: Personalized monitoring of circulating tumor DNA with a specific signature of trackable mutations after chimeric antigen receptor T-cell therapy in follicular lymphoma patients
Source: Front Immunol. 2023 Jun 5;14:1188818. doi: 10.3389/fimmu.2023.1188818 (PMC10277746; doi:10.3389/fimmu.2023.1188818)
Supplement: Supplementary file 1 [file Table_1.xlsx]

## Sheet: Sheet1
	Supplementary Table S1: Genes included in the baseline panel
	TP53	CREBBP	CD79B	EZH2	EP300
	NOTCH1	IRF4	KMT2D	MEF2B	PIM1
	BCL2	CCND3	CDKN2A	MFHAS1	ID3
	TNFRSF14	BRAF	FOXO1	HNRNPK	GNA13
	STAT3	BTG1	SOCS1	MYD88	CD79A
	HIST1H1E	ARID1A	TNFAIP3	TCF3	CIITA
	PRDM1	CARD11	ETS1	IKZF3	MYC
	SMARCA4	BCL10	BTK	ARID1B	BCL7A
	PAX5	STAT6	B2M	MUM1	CD58
	IRF8	ITPKB	S1PR2	CDKN2B	CXCR4
	PCBP1	PIM2	P2RY8	CTSS	XPO1
	RRAGC
